# Supplementary material for: Inborn errors of immunity and its clinical significance in children with lymphoma in China: a single-center study
Source: J Pediatr (Rio J). 2024 Mar 25;100(4):384–91. doi: 10.1016/j.jped.2024.02.002 (PMC11331237; doi:10.1016/j.jped.2024.02.002)
Supplement: Supplementary file 2 [file mmc2.xlsx]

## Sheet: precursor lymphoid neoplasm
Table S1. Lymphoma diagnosis information
Patient ID	Gender	Age of lymphoma onset	Lymphoma diagnosis	Stage	B symptoms at diagnosis	Relapsed or Refractory	Previous history	Family history	EBV infection	IgA(0.4-1.8) g/L	IgG(5-13) g/L	IgM(0.4-1.8) g/L	IgE(＜60）g/L	Lym (10^9/L)1.8-6.3	WBC (10^9 /L)	B-cell (%)（13.23-26.39）	T-cell (%)（53.88-72.87）	NK (%)（7.21-20.9	CD3+ (%)（50-84）	Th2（CD3+CD8-IL-4+)（0.30-2.20	Th1(CD3+CD8-IFNγ+）（6.50-28）	Treg(CD3+CD4+CD25+FOXP3+)（4.10-9.40）	Th17(CD3+CD8-IL-17A+)（0.20-2.40）	CD20	PAX-5	CD19	TdT	CD99	CD79a	CD34	C-MYC	CD10	Mum-1	MPO	CD3	CD5	CD7	Ki-67
PL6	Male	5.16	B-LBL	IV	NO	complete response	NO	Mo+ (HBV+)	-	2	11.1	0.77	200	2.53	3.91	23.4	74	2.6	41.05	0.74	27.51	8.76	0.4	-	+	+	+	+	n.a.	n.a.	0.15	+	n.a.	-	-	n.a.	n.a.	0.8
PL9	Male	13.75	B-LBL	IV	YES	complete response	NO	NO	-	0.50	7.79	0.23	7.45	1.6	5.04	10.9	79.8	9.4	N/A	N/A	N/A	N/A	N/A	+	+	+	+	+	+	+	n.a.	n.a.	n.a.	-	-	n.a.	n.a.	0.99
PL10	Male	13.66	B-LBL	IV	NO	complete response	NO	NO	-	1.17	9.27	0.84	69.60	1.66	4.21	10.8	72.4	16.4	70.34	1.30	8.57	6.95	0.63	+	+	n.a.	+	+	n.a.	+	n.a.	n.a.	n.a.	-	-	n.a.	n.a.	0.7
PL13	Female	1.58	B-LBL	IV	NO	complete response	RE;PFO	NO	-	0.43	6.8	0.79	6.64	2.83	4.97	30.4	63.1	5.7	41.31	0.44	3.33	6.72	0.12	-	+	+	Weak	+	n.a.	n.a.	0.75	partial +	-	-	-	n.a.	n.a.	0.95
PL15	Female	3.83	B-LBL	IV	NO	complete response	NO	NO	-	0.75	11.80	1.28	39	4.21	12.60	34.10	52.90	11.10	32.74	0.06	2.70	7.50	0.21	+	+	n.a.			n.a.		n.a.	n.a.	n.a.			n.a.	n.a.	0.9
PL19	Male	5.08	T-LBL	IV	NO	complete response	RRI	NO	-	0.84	8.41	0.68	196	2.71	5.47	26.30	60.60	11.20	39.71	39.72	25.85	8.11	0.67	-	-	n.a.	+	+	n.a.	n.a.	n.a.	weak+	n.a.	-	+	+	n.a.	0.95
PL24	Male	5.33	B-LBL	IV	NO	complete response	NO	NO	-	0.64	6.16	0.76	44.70	5.59	12.24	24.30	66.40	8.60	49.89	0.20	18.61	9.13	0.58	+	+	n.a.	+	+	n.a.	+	0.05	+	n.a.	-	-	-	n.a.	0.85
PL30	Male	5.66	B-LBL	IV	NO	complete response	NO	NO	-	1.11	9.61	0.54	67.4	4.29	4.44	18.10	75.50	4.40	56.53	0.16	9.95	11.04	0.17	+	n.a.	0.9	+	+	n.a.	n.a.	n.a.	n.a.	n.a.	-	-	-	n.a.	0.9
PL36	Female	2.66	B-LBL	IV	NO	complete response	NO	NO	-	3.06	11.9	1.48	86.4	4.91	8.99	29.8	58.9	11.2	N/A	N/A	N/A	N/A	N/A	-	+	+	+	+	n.a.	n.a.	+	+	n.a.	n.a.	-	-	n.a.	0.9
PL39(*)	Male	7.58	T-LBL	IV	NO	complete response	RRI	Fa+ (asthma)	-	0.64	7.43	1.28	38.7	2.41	6.95	10.5	30.3	3.2	39.39	1.82	10.33	9.47	1.15	B+	-	Weak	+	n.a.	n.a.	+	n.a.	n.a.	n.a.	-	+	+	+	0.7
PL40	Female	11.83	B-LBL	IV	NO	YES (allo-HSCT)	NO	NO	+	0.43	11.6	1.5	27.46	1.91	5.84	0.2	99.5	0	55.33	0.14	5.35	19.58	3.14	-	+	+	+	+	n.a.	+	n.a.	+	n.a.	-	n.a.	-	n.a.	0.6
PL43(*)	Female	5	B-LBL	III	NO	complete response	RRI	NO	-	0.83	8.06	0.26	7.39	3.9	20.23	6.7	37.5	50.2	N/A	N/A	N/A	N/A	N/A	+	+		-	+	+	-	n.a.	+	+	-	-	-	-	0.35
PL45	Male	13.33	T-LBL	IV	NO	YES	NO	NO	-	1.34	8.10	1.14	19.70	37.3	6.75	21.1	70.60	6.30	N/A	N/A	N/A	N/A	N/A	-	-	-	+	+	n.a.	-	n.a.	n.a.	n.a.	-	+	+	0.9	0.7
PL48	Male	4.83	B-LBL	IV	NO	complete response	RRI	NO	-	0.35	7.88	0.45	24.90	3.23	4.5	N/A	N/A	N/A	N/A	N/A	N/A	N/A	N/A	+	+	+	+	+	n.a.	+	n.a.	+	n.a.	-	-	n.a.	n.a.	0.95
PL57(*)	Female	2.5	B-LBL	IV	NO	complete response	NO	Mo+	-	0.12	6.21	0.64	28	4.03	6.95	27.60	67.80	4.40	37.59	0.65	30.57	5.89	0.70	-	+	n.a.	+	+	n.a.	+	-	+	-	-	n.a.	n.a.	-	0.6
PL61	Female	3.91	B-LBL	III	NO	complete response	allergy	NO	-	1.12	8.41	0.79	93	2.65	7.74	20.1	72	7.4	N/A	N/A	N/A	N/A	N/A	+	+	n.a.	+	+	n.a.	-	n.a.	-	n.a.	n.a.	-	n.a.	n.a.	0.15
PL70	Female	10.41	T-LBL	III	NO	complete response	NO	NO	-	3.2	13.3	2.07	204	3.21	10.18	17.5	67.5	11.8	N/A	N/A	N/A	N/A	N/A	-	-	n.a.	+	Weak	n.a.	-	0.4	n.a.	n.a.	-	+	+	+	0.9
PL75	Male	1.5	B-LBL	IV	NO	complete response	NO	NO	-	2.02	6.49	0.44	152	0.67	2.62	16.4	72.4	11	N/A	N/A	N/A	N/A	N/A	Occasionally +	Occasionally +	Occasionally +	Occasionally +	+	n.a.	+	n.a.	+	n.a.	-	-	n.a.	n.a.	0.7
PL76	Male	13.66	B-LBL	IV	NO	YES	NO	NO	-	1.47	12.6	1.49	314	1.84	9.05	21.2	65	11.7	N/A	N/A	N/A	N/A	N/A	+	+	n.a.	+	+	+	+	n.a.	n.a.	n.a.	-	-	-	n.a.	0.9
PL77	Male	8.08	T-LBL	III	NO	complete response	NO	NO	-	2.15	9.82	1.26	16600	1.53	17.69	8.8	61.2	28.9	N/A	N/A	N/A	N/A	N/A	-	n.a.	-	+	+	n.a.	-	n.a.	+	n.a.	-	+	+	n.a.	0.7
PL82	Male	12.08	T-LBL	IV	YES	YES (allo-HSCT)	RRI	Mo+ (HBV+)	-	1.46	9.57	0.88	26.70	1.58	8.88	18.5	59.8	19.4	N/A	N/A	N/A	N/A	N/A	-	n.a.	-	+	+	n.a.	+	n.a.	-	n.a.	-	+	+	+	0.8
PL83	Male	9.25	T-LBL	III	NO	complete response	NO	NO	-	0.64	9.10	0.64	148	2.98	5.76	N/A	N/A	N/A	N/A	N/A	N/A	N/A	N/A	-	n.a.	n.a.	+	+	n.a.	+	n.a.	n.a.	n.a.	-	+	-	+	0.9
PL84(*)	Male	5.5	B-LBL	III	NO	complete response	RE	Mo+	-	0.62	8.99	0.26	258	2.81	6.56	12.50	24.20	52.30	44.69	1.14	20.33	10.55	0.61	+	+	n.a.	+	n.a.	+	n.a.	0.3	+	-	n.a.	n.a.	n.a.	n.a.	0.8
PL88	Male	11.33	T-LBL	IV	NO	complete response	NO	NO	-	N/A	N/A	N/A	N/A	16.26	18.15	12.5	66.20	11.40	N/A	N/A	N/A	N/A	N/A	-	n.a.	-	+	+	n.a.	+	n.a.	+	n.a.	-	+	+	n.a.	0.7
PL89	Male	4.16	B-LBL	IV	NO	complete response	NO	NO	-	0.61	6.38	0.88	92	2.24	3.29	12.9	78.4	8.50	N/A	N/A	N/A	N/A	N/A	-	+	+	+	+	n.a.	+	+	+	n.a.	-	-	n.a.	-	0.9
PL92	Male	3.75	B-LBL	IV	NO	complete response	NO	NO	-	1.61	8.41	1.88	218	2.32	3.4	47.3	31.5	22.1	N/A	N/A	N/A	N/A	N/A	+	+	+	+	+	n.a.	+	+	+	n.a.	n.a.	-	n.a.	n.a.	0.7
PL94	Male	3.91	B-LBL	IV	NO	complete response	NO	NO	-	0.64	7.13	0.94	6.42	6.74	9.14	19.6	53.9	26.9	N/A	N/A	N/A	N/A	N/A	Weak	+	+	+	+	n.a.	n.a.	weak20%+	+	-	n.a.	-	n.a.	n.a.	0.95
(*): IEI-associated lymphoma
allo-HSCT:allogeneic hematopoietic stem cell transplantation
RE: recurrent eczema;
RRI, recurrent respiratory infections
B-LBL,B-lymphoblastic lymphoma
T-LBL,T-lymphoblastic lymphoma

## Sheet: mature B cell neoplasm
Table S1. Lymphoma diagnosis information																																-
Patient ID	Gender	Age of lymphoma onset	Lymphoma diagnosis	Stage	B symptoms at diagnosis	Previous history	Family history	EBV	IgA(0.4-1.8)g/L	IgG(5-13)g/L	IgM(0.4-1.8)g/L	IgE(＜60）g/L	Lym (10^9/L)1.8-6.3	WBC (10^9 /L)	B-cell (%)（13.23-26.39）	T-cell (%)（53.88-72.87）	NK (%)（7.21-20.9	CD3+ (%)（50-84）	Th2（CD3+CD8-IL-4+)（0.30-2.20	Th1(CD3+CD8-IFNγ+）（6.50-28）	Treg(CD3+CD4+CD25+FOXP3+)（4.10-9.40）	Th17(CD3+CD8-IL-17A+)（0.20-2.40）	CD20	PAX-5	CD19	CD79a	C-MYC	CD10	Bcl-6	Mum-1	Bcl-2	P53	Ki-67
PL1(*)	Male	12.16	BL	Ⅱ	NO	RRI, RE	NO	-	1.33	2.12	1.73	36.12	2.72	7.25	3.3	70.3	25.4	56.72	0.06	6.82	7.26	0.76	+	+	+	+	0.8	n.a.	-	-	-	+	0.9
PL2(*)	Male	5.33	HGBL,NOS	III	YES	NO	NO	-	0.57	4.31	0.21	55.3	2.23	7.87	12.5	74.2	23.1	75	N/A	N/A	N/A	N/A	0.9	n.a.	0.9	n.a.	30%weak	+	+	+	0.5	+	0.95
PL3(*)	Male	17.9	DLBCL	III	NO	NO	NO	-	1.20	10.37	0.75	43	2.17	7.82	9.5	35.7	43.7	N/A	0.5	27.5	9.5	0.3	+	+	n.a.	n.a.	n.a.	+	n.a.	n.a.	+	n.a.	n.a.
PL4(*)	Male	4.75	DLBCL	III	NO	RRI	Fa+	-	0.47	4.09	1.33	29	3.69	14.15	20.6	69.8	6	N/A	0.6	27.6	9.6	0.4	0.9	+	0.9	n.a.	+	-	0.6	+	+	+	0.9
PL5(*)	Male	11.5	DLBCL	IV	YES	NO	NO	+	0.71	6.78	1.24	33.11	2.1	2.95	0.6	96.5	2.8	80.56	0.21	49.39	0.24	0.04	+	+	n.a.	n.a.	n.a.	n.a.	n.a.	n.a.	+	-	n.a.
PL12	Male	3.6	DLBCL	IV	YES	RRI	NO	-	1.01	7.91	0.99	12.75	4.07	10.91	24.1	58.6	16.6	45.34	1.48	10.66	6.66	0.85	0.95	+	0.95	n.a.	＜5%	+	+	weak	0.3	0.85	1
PL14	Male	4.66	BL	IV	NO	NO	NO	+	1.09	11.00	0.378	29.14	N/A	N/A	N/A	N/A	N/A	N/A					+					n.a.	n.a.	n.a.	n.a.	-	n.a.
PL17	Male	10.16	BL	IV	NO	NO	NO	-	2.49	9.23	0.516	17.4	1.85	5.27	14.4	64	20.4	N/A	N/A	N/A	N/A	N/A	+	+	n.a.	n.a.	0.6	+	0.4	+	-	n.a.	0.85
PL20	Male	4.16	BL	III	NO	NO	Mo+ (ITP)	-	0.94	7.03	0.35	12	2.43	8.93	26.9	54.4	17.5	34.23	0.45	15.62	10.71	0.44	+	n.a.	+	n.a.	+	+	-	-	-	-	0.9
PL21	Male	9	BL	Ⅱ	NO	NO	NO	-	0.833	8.89	1.34	36	3.35	6.84	16.8	74.9	8.4	N/A	N/A	N/A	N/A	N/A	+	+	+	n.a.	n.a.	+	n.a.	-	-	n.a.	n.a.
PL25	Male	3.16	BL	IV	YES	NO	NO	-					2.93	7.81	N/A	N/A	N/A	N/A					+					-	0.3	0.3	+	-	+
PL27	Male	11.25	BL	III	NO	RRI	NO	-	1.5	8.36	0.496	200.6	0.711	7.93	18.6	67.3	13.4	N/A	N/A	N/A	N/A	N/A	0.9	+	0.9	n.a.	0.8	n.a.	n.a.	n.a.	-	n.a.	0.9
PL29	Male	8.16	BL	IV	YES	NO	NO	-					1.16	8.63	13.5	73.5	12.1	60.9	0.02	6.81	5.82	0.01	+	n.a.	+	n.a.	0.3	+	+	-	+	+	0.95
PL31	Male	7	BL	III	NO	NO	NO	+	1.58	9.73	0.576	85.3	1.5	9.05	31.5	52.7	11.1	N/A	N/A	N/A	N/A	N/A	0.9	n.a.	0.9	n.a.	0.9	+	+	-	n.a.	+	0.95
PL34	Male	1.58	BL	I	NO	allergy	NO	-	0.24	7.01	0.622	20.8	6.75	9.56	23	69	6.2	N/A	N/A	N/A	N/A	N/A	+	+	n.a.	n.a.	+	+	+	-	-	0.95	0.95
PL44	Male	3.58	BL	Ⅱ	NO	NO	NO	+	0.82	8.56	0.483	15.8	2.95	7.49	14	69.5	15.9	43.77	0.71	14.81	7.03	0.51	+	n.a.	n.a.	+	0.9	+	+	+	-	n.a.	0.9
PL47	Male	5	BL	III	NO	NO	NO	-	0.69	6.01	0.318	35.3	2.7	9.82	0	86.4	12.5	39.28	0.29	13.82	4.78	1.47	0.9	n.a.	0.9	n.a.	+	+	+	-	-	n.a.	0.95
PL49	Male	4.83	BL	Ⅱ	NO	NO	NO	-					1.363	N/A	1.8	1.8	64.6	33.8														-
PL50	Male	13	HGBL	Ⅱ	NO	NO	NO	-					0.976	3.3	5.6	5.6	1.4	84					+					-	+	+	+	-	+
PL58(*)	Male	14.16	BL	III	YES	NO	Mo+ (ITP)	-	1.58	9.97	0.063	33.7	2.79	7.84	5.7	78.6	14.3	40.94	0.38	22.37	7.28	1.21	+	+	0.9	n.a.	0.8	+	+	n.a.	-	n.a.	0.95
PL59	Male	3.83	BL	III	NO	NO	NO	-	0.72	7.32	1.26	175	1.81	4.83	15.8	72	11.2	55.8	0.76	10.44	8.67	1.37	+	+	+	n.a.	0.8	+	-	weak	+	n.a.	1
PL63	Male	2.25	HGBL	IV	YES	NO	NO	-	0.88	7.24	1.89	21.8	1.61	6.62	32.9	55.1	8	N/A	N/A	N/A	N/A	N/A	0.9	n.a.	0.9	n.a.	+	+	+	-	+	Strong	0.9
PL64	Female	11.33	FL	III	YES	NO	NO	-					N/A	3.13	70 cells/μl	70 cells/μl	N/A	590 cells/μl					-					n.a.	n.a.	n.a.	n.a.	-	n.a.
PL65	Male	7.16	BL	Ⅱ	YES	NO	NO	-	2.26	10.5	0.916	14.1	0.73	10.72	16.4	70.6	12.1	62.81	0.55	15.22	6.23	0.72	0.9	n.a.	0.9	n.a.	0.95	-	+	-	-	Strong	0.95
PL69	Female	7.58	DLBCL	Ⅱ	NO	ASD	NO	-	0.93	4.45	1.53	15.4	1.96	6.5	31.1	60.5	7.6	N/A	N/A	N/A	N/A	N/A	0.9	n.a.	0.9	n.a.	0.1	+	+	-	+	n.a.	n.a.
PL71	Female	10.25	PMBCL	III	NO	NO	NO	-	1.78	13.6	1.48	598	3.08	8.83	0	89	10.9	N/A	N/A	N/A	N/A	N/A	+	+	+	n.a.	-	-	+	-	+	n.a.	0.9
PL74	Male	9.33	BL	IV	YES	NO	NO	-	1.17	5.67	0.433	＜5	2.26	5.75	24.7	69.5	5.1	N/A	N/A	N/A	N/A	N/A	+	+	n.a.	+	+	-	-	-	-	n.a.	0.95
PL78	Male	13.83	BL	IV	YES	cryptorchidism	NO	+	2.38	9.83	1.4	63.80	2.96	5.73	45.1	44.6	8.2	38.63	2.2	30.59	7.09	2.3	+	+	n.a.	n.a.	0.8	+	+	-	-	n.a.	n.a.
PL85	Male	6.08	BL	IV	NO	NO	Fa+ (hypertension)	-	0.25	2.93	0.96	10.40	2.73	8.12	0.2	82.1	17.5	N/A	N/A	N/A	N/A	N/A	+	n.a.	+	n.a.	0.9	+	+	+	-	n.a.	0.99
PL86	Male	4.83	DLBCL	III	NO	NO	NO	-	1.74	9.17	1.22	203	1.82	8.7	19.6	65.1	14.2	N/A	N/A	N/A	N/A	N/A	+	+	n.a.	n.a.	0.2	+	+	Weak50%	+	+	0.99
PL90	Male	5.5	BL	IV	NO	NO	NO	-	0.66	6.89	0.42	30.1	2.25	7.27	19.9	71.8	7.6	N/A	N/A	N/A	N/A	N/A	+	+	0.9	n.a.	0.8	+	Weak20%	-	-	+	1
PL91	Male	5.41	DLBCL	Ⅱ	NO	NO	NO	-	0.82	8.38	2.22	61	3.17	5.88	0.9	87.5	11.6	N/A	N/A	N/A	N/A	N/A	0.8	n.a.	n.a.	+	0.1	+	0.5	-	+	+	1
PL95	Male	7	BL	III	YES	NO	NO	-	1.79	9.24	0.60	14.2	4.36	12.07	36.5	54.1	9.1	N/A	N/A	N/A	N/A	N/A	+	+	n.a.	n.a.	0.7	+	0.6	-	-	n.a.	0.9
PL97	Male	7.16	BL	III	NO	NO	NO	-	1.07	9.45	1.22	39.5	3.04	12.55	16.4	64.7	18.5	N/A	N/A	N/A	N/A	N/A	0.9	+	0.9	+	Weak40%	+	Weak	-	-	n.a.	0.98
PL98	Male	8.41	BL	III	NO	NO	NO	-	1.98	8.01	0.69	20.20	4.11	9.66	27	57.4	15	N/A	N/A	N/A	N/A	N/A	+	+	n.a.	n.a.	0.8	+	+	-	-	n.a.	0.99
PL101	Female	4.08	HGBL	III	YES	NO	NO	-	0.61	7.67	1.21	63.8	2.16	3.01	19.4	67.2	12.5	64.22	1.02	8.62	8.1	0.24	+	+	n.a.	n.a.	0.85	+	+	-	-	n.a.	0.95
PL105	Male	6.66	MALT	I	NO	NO	NO	-	1.75	10.7	0.792	108	3.38	5.98	26.2	52.9	19.8	N/A	N/A	N/A	N/A	N/A	滤泡+	滤泡+	n.a.	+	-	-	-	+	-	n.a.	0.4
PL108(*)	Male	12	DLBCL	IV	YES	NO	NO	-	1.09	3.59	0.65	854	1.97	8.15	10	86.6	2.1	N/A	N/A	N/A	N/A	N/A	+	+	+	n.a.	0.7	n.a.	+	n.a.	+	0.9	0.95
																																-
(*): IEI-associated lymphoma																																-
RE: recurrent eczema;																																-
PFO:patent foramen ovale
RRI: recurrent respiratory infections
BL: Burkitt lymphoma
HGBL:High-grade B-cell lymphoma
DLBCL: Diffuse large B-cell lymphoma
FL: Follicular lymphoma
PMBCL: Primary mediastinal (thymic) large B-cell lymphoma
MALT: Extranodal marginal zone lymphoma of mucosa-associated lymphoid tissue
n.a.: not available

## Sheet: mature T-and NK-cell neoplasm 
Table S1. Lymphoma diagnosis information
Patient ID	Gender	Age of IEI onset	Lymphoma diagnosis	Stage	B symptoms at diagnosis	Previous history	Family history	HLH	EBV	IgA(0.4-1.8)g/L	IgG(5-13)g/L	IgM(0.4-1.8)g/L	IgE(＜60）g/L	Lym (10^9/L)1.8-6.3	WBC (10^9 /L)	B-cell (%)（13.23-26.39）	T-cell (%)（53.88-72.87）	NK (%)（7.21-20.9	CD3+ (%)（50-84）	Th2（CD3+CD8-IL-4+)（0.30-2.20	Th1(CD3+CD8-IFNγ+）（6.50-28）	Treg(CD3+CD4+CD25+FOXP3+)（4.10-9.40）	Th17(CD3+CD8-IL-17A+)（0.20-2.40）	CD20	PAX-5	CD30	ALK	CD2	CD3	CD5	CD8	CD56	CD68	EMA	Grem-B	TIA-1	CD43	Ki-67
PL22(*)	Male	12	ALK+-ALCL	IV	YES	NO	NO	NO	-	1.13	4.21	0.11	1270	2.35	7.64	10.8	85.3	3.1	44.31	0.62	9.07	0	1.32	-	-	+	+	-	+	n.a.		-	-	+	+	+		0.9
PL26	Male	5	ALK+-ALCL	IV	YES	NO	NO	NO	-	1.93	11.5	0.93	11.50	3.09	10.59	0.4	86.4	11.10	N//A	N/A	N/A	N/A	N/A	-	n.a.	+	+	n.a.	+	+		-	n.a.	+	+	+		0.75
PL42(*)	Female	17.9	ALK+-ALCL	III	YES	NO	NO	YES	-	3.04	6.40	0.37	98.60	2.63	8.41	10.2	81.3	7.5	57.38		15.51	0	0.70	-	n.a.	+	+	n.a.	-	n.a.		-	n.a.	+	+	+	+	0.9
PL46	Female	4.75	ALK+-ALCL	III	YES	NO	NO	NO	-	0.78	5.97	0.77	79.01	3.69	14.15	20.6	69.8	6	N/A	0.6	27.6	9.6	0.4	-			+	n.a.				-		+				0.9
PL51	Female	11.5	ALK+-ALCL	IV	YES	PFO	NO	NO	-	0.62	10.1	0.90	66.12	2.1	9.86	12.3	59.2	27.8	44.17	0.26	4.06	7.17	0.57	-		+	+	+	+	+		-	+	+	+	n.a.	n.a.	n.a.
PL53	Male	7.25	ALK+-ALCL（small cell type）	I	NO	RRI	NO	NO	+	1.11	5.58	1.09	42.5	0.45	4.1	14.2	14.2	3	82.6					-		+						-			+			n.a.
PL56	Male	15.75	ALK--ALCL	IV	YES	NO	NO	NO	-	2.15	6.95	0.83	893.7	0.73	8.87	15.7	68	15.3	N/A	N/A	N/A	N/A	N/A	-	-	+	-	n.a.	-	n.a.		-	-	n.a.	+	+	n.a.	0.6
PL60	Male	7.16	ALK+-ALCL	IV	YES	NO	NO	NO	-	5.79	12.10	1.14	149	5	11.88	12.3	76.5	2.5	N/A	N/A	N/A	N/A	N/A	-	n.a.	+	+	n.a.	+	n.a.		-	+	+	+	+	+	0.9
PL66	Male	8.66	ALK+-ALCL	IV	YES	NO	NO	NO	-	1.81	13.2	1.52	274	2.15	6.3	9.5	77.7	12.2	68.43	0.54	12.02	9.24	1.16	-	-	+	+	+	-	-		n.a.	+	-	-	-	-	0.4
PL67	Female	14	ENKTCL	II	YES	NO	NO	NO	+	3.03	8.36	1.17	46.3	0.92	2.46	5.2	69.1	20.9	N/A	N/A	N/A	N/A	N/A	-	n.a.	+	-		+	-	+	+	+	n.a.	+	n.a.	n.a.	0.8
PL68	Male	1	STLC	IV	YES	NO	NO	YES	+	N/A	N/A	N/A	N/A	0.17	1.92	N/A	N/A	N/A	N/A	N/A	N/A	N/A	N/A	-	n.a.	Occasionally+	-	+	+	-	+	+	n.a.	n.a.	+	+	n.a.	0.8
PL80	Male	11	ALK--ALCL	I	YES	NO	NO	NO	+	3.32	9.87	0.823	261	3.42	7.15	10.1	80.6	8.9	64.25	1.26	27.29	6.59	0.78	-	-	+	-	+	+	n.a.	+	n.a.	n.a.	-	+	+	+	0.8
PL81	Male	10.91	ENKTCL	IV	YES	NO	NO	NO	-	2.16	8.94	0.72	177	1.62	12.65	17.1	76.6	4.7	N/A	N/A	N/A	N/A	N/A	-	n.a.	+	-	+	+	n.a.	-	+	n.a.	-	n.a.	n.a.	n.a.	0.8
PL87(*)	Male	9.08	ALK+-ALCL	IV	YES	RRI	NO	YES	-	1.58	9.73	0.576	85.3	1.5	7.4	53	23	3	N/A	N/A	N/A	N/A	N/A	B+	B+	+	+	n.a.	+	+	n.a.	n.a.	n.a.	+	+	+	n.a.	0.6
PL93	Female	8.25	STLC	IV	YES	RRI	NO	YES	+	0.24	7.01	0.622	20.8	2.4	6.3	8.2	81.3	10.4	N/A	N/A	N/A	N/A	N/A	-	n.a.	-	-	+	+	+	+	n.a.	n.a.	n.a.	+	+	n.a.	0.9
PL96	Male	16.75	ALK+-ALCL	IV	YES	NO	NO	NO	-	0.78	7.78	0.62	20.7	1.47	4.95	2.3	78.9	18.4	N/A	N/A	N/A	N/A	N/A	-	n.a.	+	+	n.a.	-	n.a.	n.a.	-	n.a.	+	+	+	n.a.	0.8
PL100	Male	10.25	ENKTCL	III	NO	NO	NO	NO	+	3.59	13.9	0.45	288	2.12	5.47	12.1	77.5	8.4	69.81	0.81	8.76	9.37	0.77	-	n.a.	-	-	+	+	-	n.a.	+	n.a.	-	+	+	n.a.	0.8
PL102	Female	14.75	ENKTCL	IV	YES	NO	NO	NO	+					2.12	6.68	1.8	1.8	64.6	33.8					-	-	-	-	n.a.	-	n.a.	+	+	+	-	n.a.	+	n.a.	0.6
(*): IEI-associated lymphoma
RE: recurrent eczema;
RRI: recurrent respiratory infections
ALK+-ALCL: ALK―positive (ALK+) anaplastic large cell lymphoma									-
ALK--ALCL: ALK―negative (ALK-) anaplastic large cell lymphoma									-
ENKTCL: Extranodal NK/T-cell lymphoma									-
STCL: Systemic EBV-positive T-cell lymphoma									+
n.a.: not available									-
									-
									-
									-
									-
									-

## Sheet: Hodgkin lymphoma
Table S1. Lymphoma diagnosis information
Patient ID	Gender	Age of IEI onset	Lymphoma diagnosis	Stage Ann Arbor	B symptoms at diagnosis	Previous history	Family history	EBV	IgA(0.4-1.8)g/L	IgG(5-13)g/L	IgM(0.4-1.8)g/L	IgE(＜60）g/L	Lym (10^9/L)1.8-6.3	WBC (10^9 /L)	B-cell (%)（13.23-26.39）	T-cell (%)（53.88-72.87）	NK (%)（7.21-20.9	CD3+ (%)（50-84）	Th2（CD3+CD8-IL-4+)（0.30-2.20	Th1(CD3+CD8-IFNγ+）（6.50-28）	Treg(CD3+CD4+CD25+FOXP3+)（4.10-9.40）	Th17(CD3+CD8-IL-17A+)（0.20-2.40）	CD20	PAX-5	LCA	CD15	CD30	BOB1	2022-10-02	CD3	CD4	Mum-1	PD-1	Ki-67
PL7	Male	12	NSCHL	IV	NO	NO	NO	-	5.11	22.6	2.82	7650	2.72	7.25	6.6	73.3	19.5	N/A	N/A	N/A	N/A	N/A	部分+	Weak	-	+	+	+	-	-	-	+	+	n.a.
PL8(*)	Male	5	MSCHL	II	NO	RE	Mo+	+	1.93	11.5	0.36	11.50	2.23	7.87	12.5	72.2	11.10	75	N/A	N/A	N/A	N/A	-	+	-	-	+	-	Weak	-	n.a.	+	n.a.	0.4
PL11	Male	17.9	NSCHL	IV	YES	NO	NO	-	3.04	6.40	0.41	98.60	4.2	18.38	19.5	55.7	7.5	N/A	N/A	N/A	N/A	N/A	-	Weak	n.a.	+	+	-	+	-	-	+	-	0.7
PL16	Male	4.75	NSCHL	III	YES	NO	NO	-	5.76	18.4	0.5	1207	3.69	22.15	8.6	75.6	15.7	N/A	0.6	27.6	9.6	0.4	0.9	+		0.9	n.a.	+	-	0.6		+		0.9
PL18	Male	11.5	NSCHL	III	NO	NO	NO	-	2.6	19.2	2.99	1360	3.05	15.6	11.90	69.90	17.20	N/A	N/A	N/A	N/A	N/A	B+	+	n.a.	-	+	n.a.	n.a.	-	n.a.	+	n.a.	+
PL23	Male	5	MCCHL	IV	YES	RE	NO	+	1.86	13.70	0.69	210	0.53	2.72	3.7	82.5	12.8	N/A	N/A	N/A	N/A	N/A	-	+	-	-	-	+	+	-	n.a.	+	+	n.a.
PL28	Male	8	MCCHL	II	NO	NO	NO	+	2.54	11.9	1.16	537	4.58	10,94	5.9	70.9	23.2	47.81	0.25	38.79	2,89	0.54	-	Weak	-	-	+	+	-	-	n.a.	+	n.a.	0.3
PL32	Male	9	NSCHL	IV	NO	NO	NO	-	3.34	14.4	0.48	582	1.36	9.01	12.40	77.80	8.80	53.16	0.73	8.50	32.96	0.95	-	+	-	n.a.	n.a.	+	-	-	-	+	-	0.6
PL33	Female	5.5	NSCHL	IIA	NO	NO	NO	-	1.96	7.96	1	88.9	4.08	8.09	10.7	82.3	7	73.01	0.53	5.89	1.55	0.48	+	+	-	-	-	-	+	-	n.a.	-	-	0.3
PL35	Male	5.08	NSCHL	IIB	YES	NO	NO	+	2.62	11.9	0.45	390	2.02	7.8	18.5	65.10	15.2	38.09	0.36	9.70	5.27	0.67	-	+	+	n.a.	+	-	+	-	T	+	n.a.	0.4
PL37(*)	Male	8.75	MCCHL	II	NO	NO	Mo+	+	1.31	8.33	0.38	23	1.77	8.69	4.3	27.8	6.9	50.27	0.18	24.23	6.25	0.72	+	+	n.a.	+	Weak	+	-	-	n.a.	+	-	+
PL38	Male	12	NSCHL	IV	YES	NO	NO	-	1.95	11.6	0.55	340	3.17	13.4	10.5	74.7	13.9	64.12	2	16.46	6.74	1.7	-	+	-	n.a.	+	+	-	-	-	+	-	0.7
PL41	Male	10.3	MCCHL	III	YES	NO	NO	+	0.73	4.87	0.42	6.83	0.4	3.82	22	63.7	13.4	N/A	N/A	N/A	N/A	N/A	+	+	n.a.	n.a.	-	n.a.	n.a.	+	+	n.a.	n.a.	0.8
PL52	Male	4.5	NLPHL	III	NO	NO	NO	-	0.99	10.7	0.48	16.9	2.39	6.57	30.1	57.3	11.3	N/A	N/A	N/A	N/A	N/A	+	+	+	n.a.	-	+	+	-	-	-	-	0.9
PL54	Male	5	NSCHL	IV	YES	RRI	NO	+	0.24	7.01	0.622	20.8	2.4	6.3	15	15	10.4	N/A	N/A	N/A	N/A	N/A	+						n.a.	n.a.		n.a.		n.a.
PL55	Male	1.5	NSCHL	IV	YES	NO	NO	-	0.41	3.77	0.46	91.7	4.36	10.92	14.1	72.4	12.7	N/A	N/A	N/A	N/A	N/A	-	+	n.a.	-	+	+	n.a.	-	n.a.	n.a.	n.a.	0.9
PL62(*)	Male	0.5	NSNHL	IIB	NO	RRI	NO	-	1.17	9.4	0.64	5.59	8.9	19.39	7.5	83.1	4.4	N/A	N/A	N/A	N/A	N/A	-	Weak	-	n.a.	+	-	-	-	n.a.	Weak	n.a.	0.8
PL72	Male	1.5	NLPHL	I	NO	NO	NO	-	1.32	7.58	1.05	128	3.88	7.94	12.9	83.3	4.3	N/A	N/A	N/A	N/A	N/A	+	+	+	-	-	+	+	-	n.a.	+	-	0.7
PL73	Male	9	MCCHL	IIIA	YES	NO	NO	+	0.96	9.83	0.90	1690	1.75	6.81	21.5	58.2	20	N/A	N/A	N/A	N/A	N/A	-	Weak	-	-	+	-	-	-	n.a.	+	n.a.	0.7
PL79	Male	14	NSCHL	II	YES	NO	NO	-	2.92	12.8	0.34	210	2.84	4.34	1.7	62.1	35.2	54.15	0.26	20.31	6.26	2.23	-	Weak	-	-	+	-	-	-	n.a.	+	n.a.	+
PL99	Female	9	NSCHL	IV	YES	RRI	Mo+ (HBV+)	-	1.37	12.8	1.62	47.3	3.43	20.48	7.5	75.2	16.9	N/A	N/A	N/A	N/A	N/A	+	-	+	-	+	-	-	-	-	+	n.a.	0.2
PL103	Male	4.8	MCCHL	I	NO	NO	NO	+	0.64	9.10	0.64	148	8.73	4.42	14.6	62.4	22.1	N/A	N/A	N/A	N/A	N/A	-	Weak	n.a.	-	+	-	-	-	n.a.	+	+	+
PL104	Female	8	MCCHL	IV	YES	RRI, RE	NO	+	1.65	12	0.72	87.10	1.92	5.37	3.7	82.8	13.2	N/A	N/A	N/A	N/A	N/A	-	Weak	-	-	+	-	+	-	n.a.	+	-	+
PL106	Male	9	MCCHL	III	NO	NO	NO	+	2.19	14.6	1.72	256	4.76	12.21	0.5	81.3	16.1	N/A	N/A	N/A	N/A	N/A	+	+	+	-	+	+	+	-	n.a.	+	n.a.	+
PL107	Male	17	NSCHL	III	YES	NO	NO	-	5.67	16.5	1.81	1290	2.63	15.18	12.8	78.8	7.7	N/A	N/A	N/A	N/A	N/A	-	Weak	n.a.	-	+	n.a.	-	-	n.a.	+	n.a.	+
(*): IEI-associated lymphoma
RE: recurrent eczema;
RRI: recurrent respiratory infections
NSCHL:nodular sclerosis classic Hodgkin lymphoma
MCCHL:mixed-cellularity classic Hodgkin lymphoma
NLPHL:nodular lymphocyte predominant Hodgkin lymphoma
n.a.: not available
