# Supplementary material for: Inborn errors of immunity and its clinical significance in children with lymphoma in China: a single-center study
Source: J Pediatr (Rio J). 2024 Mar 25;100(4):384–91. doi: 10.1016/j.jped.2024.02.002 (PMC11331237; doi:10.1016/j.jped.2024.02.002)
Supplement: Supplementary file 3 [file mmc3.xlsx]

## Sheet: Sheet1
Tumor susceptibility Immunodeficiency-associated gene
RAG1	B2M	FCGR3A	MS4A1	NFKB2	SAMD9	MAD2L2	LRBA	RASGRP1	IL17RA
RAG2	DOCK8	DNMT3B	CR2	PTEN	SAMD9L	RFWD3	AIRE	CARMIL2	IL17RC
DCLRE1C	ATM	ZBTB24	TNFRSF13B	DKC1	FANCA	XRCC2	ITCH	MAGT1	IL17F
PRKDC	NBN	CDCA7	TNFRSF13C	NHP2	FANCB	FANCG	ZAP70	PRKCD	STAT1
NHEJ1	MRE11	HELLS	TNFSF12	NOP10	FANCC	BRCA1	TPP2	TET2	TRAF3IP2
LIG4	BLM	WAS	MOGS	RTEL1	FANCD2	BRCA2	JAK1	ELANE	NLRP3
AK2	POLE	PMS2	IKZF1	TERC	FANCE	RAD51	PEPD	GFI1	NLRP12
CORO1A	POLE2	TBX1	IRF2BP2	TERT	FANCF	RAD51C	FAS	HAX1	NLRC4
RHOH	POLD1	FOXN1	AICDA	TINF2	FANCI	PRF1	FASLG	VPS45	NLRP1
STK4	POLD2	RMRP	UNG	TPP1	FANCL	UNC13D	CASP10	SMARCD2	HAVCR2
TNFRSF4	LIG1	MYSM1	INO80	DCLRE1B	FANCM	STX11	CASP8	GATA2	KRAS
ITK	RNF168	STAT3	MSH6	PARN	PALB2	STXBP2	FADD	RORC	NRAS
TAP1	STN1	CARD11	PIK3CD	WRAP53	SLX4	FAAP24	IL10RA	TMC6	CIB1
TAP2	CTC1	CD19	PIK3R1	ACD	ERCC4	FOXP3	IL10RB	TMC8	CD27
TAPBP	MCM4	CD81	NFKB1	SRP72	UBE2T	CTLA4	NFAT5	CXCR4	CD70
SH2D1A	CTPS1
